# Supplementary material for: Coix Seed Extract Attenuates Glycolipid Metabolism Disorder in Hyperlipidemia Mice Through PPAR Signaling Pathway Based on Metabolomics and Network Pharmacology
Source: Foods. 2025 Feb 24;14(5):770. doi: 10.3390/foods14050770 (PMC11899454; doi:10.3390/foods14050770)
Supplement: Supplementary file 1 [file foods-14-00770-s001.zip]

Archive with 1 entries (1 files):
- foods-3471903-supplementary.pdf
